# Supplementary material for: Data on First Record of Brown Morph Banded Langur (Presbytis femoralis), Leucistic Dusky Leaf Monkey (Trachypithecus obscurus) in Malaysia and Review of Morph Diversity in Langur (Colobinae)
Source: Data Brief. 2020 May 21;31:105727. doi: 10.1016/j.dib.2020.105727 (PMC7284059; doi:10.1016/j.dib.2020.105727)
Supplement: Supplementary file 2 [file mmc2.xml]

<?xml version="1.0" encoding="utf-8" standalone="no"?>
<data>
  <datasets>
    <author>latiff@uthm.edu.my;abdullatiff12@yahoo.com</author>
    <type>0</type>
    <dataset>
      <value>6</value>
      <reason>Other (please explain)</reason>
      <comments>I have submitted my raw data as a supplementary data file along with my manuscript</comments>
    </dataset>
  </datasets>
</data>
